# Supplementary material for: Participation of gut microbiota and bacterial translocation in chronic systemic inflammation in recently diagnosed rheumatoid arthritis patients
Source: Curr Res Microb Sci. 2025 Feb 24;8:100366. doi: 10.1016/j.crmicr.2025.100366 (PMC11928969; doi:10.1016/j.crmicr.2025.100366)
Supplement: Supplementary file 5 [file mmc5.xlsx]

## Sheet: Feuil1
Id	Group	Gender	Age	Body Mass Index (kg/m2)	Time since first diagnosis, (month)	Rheumatoid factor	Positive Anti-Citrullinated Protein Antibody (ACPA)	CRP > norm	CRP values (mg/L)	Patient activity assessment (VAS) (cm)	Patient condition (VAS) (cm)	Number of painful joints	Number of swollen joints	DAS28 score	DAS28 score interpretation	Gluten free	Dairy-free	Probiotics	Corticosteroid only	Methotrexate only	Methotrextate and Corticosteroid (Both)	Nb of reads	Nb DNA 16S reads assembled at 97% similarity	Percentage of rDNA 16S reads assembled at 97% similarity	16S rDNA (copies/µL)	I-FABP (pg/ml)	sCD14 (µg/ml)	LBP (µg/ml)
C01P002	RA	M	52	20	0.0657527	0	1	1	20.4							0	0	0	1	0	0	42655	36019	77.61%	14.38	793.5	5.07	23.25
C01P003	RA	F	66	28	0.0328763	0	0	1	56	6	6	11	6	5.79866	High disease activity	0	0	0	0	0	0	37476	32408	81.23%	35.16	370.7	7.9	36.2
C01P004	RA	M	44	20	0.756156	1	1	1	52	2	2	3	2	4.03523	Medium disease activity	0	0	0	1	0	0	33589	29234	83.31%	51.31	627.3	6.63	21.54
C01P005	RA	M	56	24	0.526022	0	0	1	45.5			9	0			0	0	0	0	0	1	42504	37084	82.84%	111.28	499.3	4.25	18.25
C01P006	RA	M	73	28	0	0	0	1	40.5							0	0	0	0	0	0	44325	41932	91.17%	13.05	582.5	4.56	25.58
C01P007	RA	F	43	24	1.90683	1	1	1	8	2	2	2	2	3.21894	Medium disease activity	0	0	0	0	0	1	44869	42548	91.1%	7.73	779.3	2.8	22.39
C01P008	RA	F	48	44	11.6054	0	1	1	14.3	10	7	20	20	7.09862	High disease activity	0	0	0	0	0	1	45968	43177	90.19%	17.6	379.6	5.1	14.83
C01P009	RA	F	45	28	9.59989	1	1	1	6.8	8	8	10	0	4.59036	Medium disease activity	0	0	0	0	0	1	47758	45945	92.56%	38.8	116.5	6.22	27.25
C01P010	RA	F	66	24	1.57806	0	0	1	85.6			22	8			0	0	0	0	0	0	38389	36647	92.56%	6.27	316	8.22	19.01
C01P011	RA	F	75	24	0	0	0	0		5	5	16	0			0	0	0	0	0	0	42492	40950	93.72%	7.65	2212.7	4.52	18.28
C01P012	RA	M	55	28	4.56981	0	0	0		0	0	0	0			0	0	0	0	0	1	49964	48184	91.31%	35.3	1069.35	4.65	23.05
C01P013	RA	F	26	24	0.953414	1	1	0		10	9	11	4			0	0	0	1	0	0	49627	45896	89.18%	11.4	463.5	6.83	37.38
C01P014	RA	F	30	24	4.47118	1	1	1	52	7	5	17	24	7.04996	High disease activity	0	0	0	1	0	0	44026	41394	90.2%	37.7	4780.6	11.77	16.72
C01P016	RA	M	78	36	4.20817	0	0	0		2	5	4	7			0	0	0	1	0	0	44396	41056	88.01%	9.9	798.1	6.4	48.42
C01P017	RA	M	65	24	0.164382	1	1	1	161	8	8	4	3	5.51651	High disease activity	0	0	0	0	0	0	36965	35423	92.1%	11.52	229.7	7.88	39.92
C01P018	RA	M	57	16	0.0986291	1	1	1	12	7	7	3	3	4.3183	Medium disease activity	0	0	0	1	0	0	46397	42996	89.24%	9.85	253.65	7.8	75.45
C01P020	RA	F	64	24	11.967	1	1	1	6.4	9	9	8	3	5.00943	Medium disease activity			0	0	0	0	50988	48701	91.34%	20.33	654.3	5.63	31.3
C02P001	HC	F	41	20												1	0	1	0	0	0	40985	35067	79.58%	8.06	170.15	4.45	11.99
C02P003	HC	M	55	24														0	0	0	0	43494	37208	79.02%	19.52	360.7	4.27	9.94
C02P004	RA	M	65	36	8.58073	1	1	1	12.4	0.8	0.5	0	0	2.00629				0	1	0	0	38632	36728	91.52%	44.34	517.3	2.5	40.6
C02P005	RA	F	69	40	3.91229	1	0	0		7	5	1	2					0	1	0	0	39323	36883	90.47%	21.6	1023.5	4.84	34.59
C02P006	RA	M	62	28	6.60815	1	1	0		3	2	3	0					0	0	1	0	45742	42610	89.74%	26.8	507.3	2.81	45.81
C02P007	RA	F	51	28	2.69586	1	1	1	25	6.5	5	2	10	4.72031	Medium disease activity			0	0	0	1	36518	34283	89.73%	7.73	242.5	2.29	15.66
C02P008	RA	F	48	28	2.69586	0	0	1	7.8	4	4	3	0	3.27286	Medium disease activity			0	0	1	0	39393	36912	89.72%	18.5	109.6	4.93	32.88
C02P009	HC	F	70	24														0	0	0	0	41370	38818	88.91%	8.82	437.3	4.56	25.5
C02P010	HC	F	46	24														0	0	0	0	38486	36418	91.53%	7.88	300.85	2.58	18.27
C02P011	RA	F	61	24	6.73965	1	1	1	24.4	8	5	4	4	4.92451	Medium disease activity			0	0	1	0	38025	35805	90.25%	9.5	475.3	5.98	26.3
C02P012	RA	F	62	32	5.72049	1	1	1	5.4	8	7	28	0	5.71151	High disease activity			0	1	0	0	39941	37088	88.68%	8.4	474.75	3.15	25.13
C02P013	HC	F	40	20														0	0	0	0	33629	31729	88.72%	6.5	478.1	4.16	26.07
C02P014	RA	M	65	28	1.67669	0	0	1	70	5	3	6	2	4.96226	Medium disease activity			0	0	0	1	54988	51485	90.23%	37.7	765.5	3.64	23.75
C02P015	HC	M	52	24														0	0	0	0	43011	40489	90.58%	14.2	256.6
C02P016	HC	M	73	28														0	0	0	0	45278	40531	86.14%	9.7	156.65	3.19	20.96
C02P017	HC	F	70	24														0	0	0	0	47450	45017	91.7%	13.6	294	4.82	25.3
C02P018	HC	F	53	24														0	0	0	0	45511	43431	92.35%	9.14	1333.1	3.11	16.51
C02P019	HC	M	58	24														0	0	0	0	51202	47662	89.87%	5.21	420.6	4.29	17.99
C02P020	HC	M	32	24														0	0	0	0	43782	41147	90.76%	11.1	204.75	5.02	21.99
C02P021	HC	M	48	32														0	0	0	0	44690	42558	90.54%	38.2	360	9.71	15.63
C02P022	HC	M	78	28														0	0	0	0	46954	44585	92.01%	10.3	692.25	3.23	24.21
C02P023	HC	F	65	20														0	0	0	0	44028	41330	89.73%	8.03	713.1	5.44	22.52
C02P024	HC	M	66	28														0	0	0	0	52950	49467	90.31%	7.76	626.85	6.91	22.14
C02P025	HC	F	50	24														0	0	0	0	44402	41801	89.7%	15.13	462.5	2.95	18.45
C02P026	HC	F	31	20														0	0	0	0	49296	47077	90.5%	12.2	26.4	3.09	19.1
C02P028	HC	F	74	24														0	0	0	0	46499	44585	92.55%	15.2	129.15	3.98	23.69
C02P029	HC	F	61	20														0	0	0	0	43415	40429	90.37%	9.59	176	4.67	19.27
C02P030	HC	M	57	28														0	0	0	0	58688	56378	92.41%	6.74	26.4	5.12	24.12
C02P031	HC	F	57	24														0	0	0	0	42892	41221	92.68%
C02P032	HC	F	65	24														0	0	0	0	47532	45294	92.3%	8.14	408	24.52	11.21
C02P033	HC	M	69	24														0	0	0	0	41273	39318	91.46%	11.55	354.67	0.18	21.99
C02P035	HC	M	60	20														0	0	0	0	47048	43868	89.26%	6.72	189.8	11.25	15.53
C02P036	HC	M	65	28														0	0	0	0	47908	45030	88.84%	7.88	26.89	6.66	14.24
	RA: rheumatoid arthritis patients
	HC: Healthy Control
